# Supplementary material for: Butane-1,4-diammonium bis(perchlorate)
Source: Acta Crystallogr Sect E Struct Rep Online. 2011 Apr 7;67(Pt 5):o1060. doi: 10.1107/S1600536811012025 (PMC3089126; doi:10.1107/S1600536811012025)
Supplement: Supplementary file 2 [file e-67-o1060-Isup2.hkl]

# 
# h,k,l, Fc-squared, Fo-squared, sigma(Fo-squared) and status flag 
# 
data_I
_shelx_title ' 8cvb50_a' 
_shelx_refln_list_code          4 
_shelx_F_calc_maximum      107.81 
_exptl_crystal_F_000       300.00 
_reflns_d_resolution_high  0.7487 
 
loop_ 
 _symmetry_equiv_pos_as_xyz 
 'x, y, z' 
 '-x, y, -z' 
 'x+1/2, y+1/2, z' 
 '-x+1/2, y+1/2, -z' 
 '-x, -y, -z' 
 'x, -y, z' 
 '-x+1/2, -y+1/2, -z' 
 'x+1/2, -y+1/2, z' 
 
_cell_length_a    19.4755 
_cell_length_b     5.6210 
_cell_length_c     5.3470 
_cell_angle_alpha  90.000 
_cell_angle_beta   97.222 
_cell_angle_gamma  90.000 
 
_shelx_F_squared_multiplier     1.000 
 
loop_ 
 _refln_index_h 
 _refln_index_k 
 _refln_index_l 
 _refln_F_squared_calc 
 _refln_F_squared_meas 
 _refln_F_squared_sigma 
 _refln_observed_status 
   4   0   0     7082.09     6096.82    177.52 o 
   6   0   0     4668.40     3602.99    158.58 o 
   8   0   0     2745.57     2134.05    118.85 o 
  10   0   0      639.97      513.82     10.79 o 
  12   0   0      774.04      750.20     21.74 o 
  14   0   0       70.41       64.16      2.49 o 
  16   0   0      750.85      732.90     15.42 o 
  18   0   0        3.03        0.93      1.97 o 
  20   0   0      123.90      122.49      5.78 o 
  22   0   0       72.49       82.35      5.32 o 
  24   0   0       14.59       31.34      3.93 o 
   1   1   0      214.68      276.76      7.84 o 
   3   1   0     7146.53     6375.20    112.70 o 
   5   1   0       17.28       20.86      0.82 o 
   7   1   0      959.98      817.67     13.02 o 
   9   1   0       29.56       14.32      0.65 o 
  11   1   0       99.53       96.82      1.83 o 
  13   1   0      376.55      311.46      4.80 o 
  15   1   0      101.14       97.16      2.47 o 
  17   1   0       39.27       41.29      3.35 o 
  19   1   0      166.47      183.83      5.07 o 
  21   1   0        1.75       -1.85      1.85 o 
  23   1   0       18.12       23.14      2.58 o 
  25   1   0        1.81        4.74      3.47 o 
   0   2   0     9272.52     7695.02    224.79 o 
   2   2   0      371.92      399.58      7.23 o 
   4   2   0     4786.33     4320.45     74.60 o 
   6   2   0      634.17      484.59      8.83 o 
   8   2   0      107.05       97.70      1.94 o 
  10   2   0     2356.44     2164.33     25.72 o 
  12   2   0     1273.62     1192.00     13.80 o 
  14   2   0       68.21       67.39      1.75 o 
  16   2   0      995.97      894.02     15.27 o 
  18   2   0       37.24       43.95      3.82 o 
  20   2   0       26.82       29.15      3.47 o 
  22   2   0       42.79       48.58      4.40 o 
  24   2   0       16.13       18.62      3.70 o 
   1   3   0      216.95      138.51      2.68 o 
   3   3   0      752.24      679.33     11.62 o 
   5   3   0      236.55      262.22      3.57 o 
   7   3   0      940.58     1001.12     11.34 o 
   9   3   0      301.56      241.36      6.61 o 
  11   3   0        3.20        2.94      1.23 o 
  13   3   0      423.87      434.64      5.96 o 
  15   3   0      178.64      196.69      3.38 o 
  17   3   0        0.05        0.01      1.68 o 
  19   3   0       83.65       73.45      4.97 o 
  21   3   0        3.89        6.48      3.12 o 
  23   3   0        5.09        2.08      3.24 o 
   0   4   0     3498.43     3240.75     66.94 o 
   2   4   0      137.30       94.75      8.10 o 
   4   4   0      816.08      770.37     11.72 o 
   6   4   0      673.16      601.69     10.67 o 
   8   4   0       74.19       69.71      1.84 o 
  10   4   0      255.12      286.30      4.13 o 
  12   4   0      291.41      289.30      4.22 o 
  14   4   0        6.65       10.16      1.29 o 
  16   4   0      214.83      222.17      3.87 o 
  18   4   0        0.46        1.51      2.19 o 
  20   4   0       25.28       23.60      3.59 o 
   1   5   0      106.46      120.58      4.74 o 
   3   5   0      611.10      608.39      9.63 o 
   5   5   0       59.49       58.20      2.18 o 
   7   5   0       64.11       63.06      2.67 o 
   9   5   0       56.01       52.83      2.28 o 
  11   5   0        8.77        5.96      1.50 o 
  13   5   0       40.27       44.09      2.34 o 
  15   5   0       10.39        8.18      1.81 o 
  17   5   0        8.40       12.63      2.10 o 
  19   5   0       34.57       37.94      5.78 o 
   0   6   0      480.63      458.35     10.95 o 
   2   6   0       12.76        9.97      2.06 o 
   4   6   0      131.85      137.77      3.63 o 
   6   6   0      100.49       97.11      3.11 o 
   8   6   0        2.05        0.98      1.79 o 
  10   6   0      102.41      109.24      3.44 o 
  12   6   0       58.50       64.00      2.97 o 
  14   6   0       11.89       16.14      2.29 o 
   1   7   0        7.84       12.97      2.01 o 
   3   7   0       48.20       42.16      2.61 o 
   5   7   0        0.04       -0.92      1.97 o 
   7   7   0       44.91       53.26      4.16 o 
   9   7   0       18.61       26.61      2.40 o 
 -24   0   1       24.54       38.86      4.16 o 
 -22   0   1       16.53        7.40      3.01 o 
 -20   0   1       19.40       23.25      3.24 o 
 -18   0   1      167.51      178.59      6.94 o 
 -16   0   1       13.64       16.98      1.99 o 
 -14   0   1       14.62       14.07      1.91 o 
 -12   0   1      322.75      298.04      7.31 o 
 -10   0   1      635.51      670.90     12.17 o 
  -8   0   1        4.05        6.61      0.69 o 
  -6   0   1      138.62      148.62      7.69 o 
  -4   0   1     4161.17     4832.44    107.29 o 
  -2   0   1     2015.26     2604.51     58.04 o 
   0   0   1      800.68     1283.30     37.62 o 
   2   0   1     3415.78     4320.86    120.44 o 
   4   0   1     4397.11     4377.85    104.02 o 
   6   0   1     3162.76     2958.41     86.24 o 
   8   0   1       66.32       64.32      1.95 o 
  10   0   1     1752.32     1596.94     26.29 o 
  12   0   1       32.26       40.93      1.96 o 
  14   0   1       15.00       14.36      2.83 o 
  16   0   1       56.22       62.53      7.58 o 
  18   0   1       83.75       89.23      3.60 o 
  20   0   1       30.55       45.37      3.70 o 
  22   0   1        3.45        2.54      3.01 o 
  24   0   1        2.35        4.28      3.35 o 
 -25   1   1        1.67        0.00      3.24 o 
 -23   1   1       20.04       26.23      2.61 o 
 -21   1   1      117.04      124.16      4.50 o 
 -19   1   1       23.16       25.32      3.35 o 
 -17   1   1      233.65      215.58      5.48 o 
 -15   1   1      352.77      350.08      5.44 o 
 -13   1   1        1.46        2.84      0.69 o 
 -11   1   1     1013.12      873.23     13.90 o 
  -9   1   1       46.39       38.49      1.12 o 
  -7   1   1       14.65       21.18      0.81 o 
  -5   1   1     2969.95     2700.18     52.02 o 
  -3   1   1     5393.46     4924.18     77.05 o 
  -1   1   1    11622.28    11014.07    200.26 o 
   1   1   1     5884.25     5671.11     91.73 o 
   3   1   1        3.25        5.23      0.56 o 
   5   1   1     1432.64     1315.88     25.23 o 
   7   1   1     2375.24     2249.62     29.38 o 
   9   1   1      161.10      180.89      2.37 o 
  11   1   1     1532.53     1378.96     18.96 o 
  13   1   1      582.11      597.06      8.97 o 
  15   1   1      766.06      697.01     10.46 o 
  17   1   1      113.25      115.24      2.97 o 
  19   1   1        0.50        0.79      1.27 o 
  21   1   1       35.77       37.05      2.01 o 
  23   1   1       93.16      121.13      6.94 o 
 -24   2   1        5.91        1.73      3.12 o 
 -22   2   1        0.42       -1.16      3.01 o 
 -20   2   1       43.39       30.88      3.59 o 
 -18   2   1       70.81       80.16      4.63 o 
 -16   2   1       42.13       43.26      2.05 o 
 -14   2   1      423.36      391.02      6.17 o 
 -12   2   1       35.64       51.12      2.59 o 
 -10   2   1      275.01      269.89      4.06 o 
  -8   2   1      547.68      486.75      5.96 o 
  -6   2   1     3096.60     2917.53     43.30 o 
  -4   2   1      122.00      166.33      3.32 o 
  -2   2   1       54.64       54.07      2.09 o 
   0   2   1      649.29      622.78      9.48 o 
   2   2   1       10.40       16.78      0.73 o 
   4   2   1       60.49       73.77      2.29 o 
   6   2   1        4.06        3.19      0.75 o 
   8   2   1      365.61      292.74      4.14 o 
  10   2   1      423.24      376.29      4.62 o 
  12   2   1      243.72      203.66      3.28 o 
  14   2   1      394.89      371.98      7.01 o 
  16   2   1      151.88      150.28      3.83 o 
  18   2   1       68.50       60.85      2.60 o 
  20   2   1       67.62       73.26      2.94 o 
  22   2   1        2.34        5.90      3.47 o 
  24   2   1        0.01       -2.08      3.47 o 
 -23   3   1        6.72       12.49      3.59 o 
 -21   3   1       37.05       38.86      4.28 o 
 -19   3   1        2.29       -0.23      2.66 o 
 -17   3   1      170.81      166.42      6.94 o 
 -15   3   1      153.88      161.54      3.82 o 
 -13   3   1       40.21       41.80      1.95 o 
 -11   3   1      936.01      952.26     12.14 o 
  -9   3   1      381.86      389.72      5.64 o 
  -7   3   1       25.62       34.53      1.09 o 
  -5   3   1     1447.92     1354.80     16.37 o 
  -3   3   1     2544.97     2313.38     27.82 o 
  -1   3   1      729.07      696.23      7.96 o 
   1   3   1      547.52      462.31      5.94 o 
   3   3   1       38.95       50.20      1.30 o 
   5   3   1      321.68      328.76      4.63 o 
   7   3   1      333.42      281.86      4.58 o 
   9   3   1       38.03       49.61      1.60 o 
  11   3   1     1116.52     1054.59     15.57 o 
  13   3   1      322.52      309.51      4.74 o 
  15   3   1      375.77      363.64      6.05 o 
  17   3   1      126.24      138.94      3.77 o 
  19   3   1        4.21        5.21      1.80 o 
  21   3   1       12.74        9.73      3.05 o 
 -20   4   1        7.84        2.91      2.54 o 
 -18   4   1       27.37       34.08      4.80 o 
 -16   4   1        0.81       -0.09      1.62 o 
 -14   4   1       39.95       45.52      2.22 o 
 -12   4   1        6.32        4.04      0.99 o 
 -10   4   1        0.42        0.03      1.38 o 
  -8   4   1      131.89      146.39      3.21 o 
  -6   4   1      114.96      118.47      2.19 o 
  -4   4   1      304.98      281.34      4.01 o 
  -2   4   1      447.72      421.00      6.49 o 
   0   4   1       73.07      105.97      4.41 o 
   2   4   1      321.53      302.92      7.06 o 
   4   4   1      388.73      362.50      6.81 o 
   6   4   1       76.53       71.03      2.20 o 
   8   4   1      149.52      139.23      3.73 o 
  10   4   1      302.16      277.59      4.80 o 
  12   4   1        2.67        7.33      1.26 o 
  14   4   1       55.90       58.29      2.03 o 
  16   4   1       36.33       39.45      2.49 o 
  18   4   1       19.63       25.07      1.92 o 
  20   4   1       14.52       19.79      2.37 o 
 -19   5   1        9.17        5.20      5.09 o 
 -17   5   1       33.50       34.35      5.44 o 
 -15   5   1       67.09       70.20      3.25 o 
 -13   5   1        0.78        0.79      1.71 o 
 -11   5   1       99.84       98.91      2.52 o 
  -9   5   1        5.60        2.98      1.25 o 
  -7   5   1       26.70       25.05      1.92 o 
  -5   5   1      266.52      266.77      4.84 o 
  -3   5   1      107.37      130.22     10.33 o 
  -1   5   1      675.68      674.21     12.05 o 
   1   5   1      549.98      550.79      8.82 o 
   3   5   1        1.56        4.74      2.05 o 
   5   5   1      221.24      214.53      5.38 o 
   7   5   1      291.06      271.29      8.33 o 
   9   5   1        8.79        8.69      1.54 o 
  11   5   1      159.81      153.45      4.01 o 
  13   5   1       58.01       58.22      3.34 o 
  15   5   1       84.72       91.32      2.97 o 
  17   5   1       21.75       28.10      2.17 o 
 -14   6   1       29.57       28.86      5.60 o 
 -12   6   1       10.43       13.69      3.25 o 
 -10   6   1        5.66        6.08      1.68 o 
  -8   6   1       40.74       39.96      2.24 o 
  -6   6   1       41.38       42.64      2.36 o 
  -4   6   1       29.80       23.00      1.78 o 
  -2   6   1       53.51       56.03      2.29 o 
   0   6   1       10.09       11.52      1.59 o 
   2   6   1       52.31       47.63      2.38 o 
   4   6   1       59.60       52.02      2.48 o 
   6   6   1        1.61       -0.22      1.94 o 
   8   6   1       45.09       43.78      2.44 o 
  10   6   1       34.08       35.34      3.26 o 
  12   6   1        9.26        9.19      2.30 o 
  14   6   1       23.57       31.76      2.48 o 
  -7   7   1        1.72       -0.24      2.46 o 
  -5   7   1       63.76       71.65      3.17 o 
  -3   7   1       41.61       43.76      2.38 o 
  -1   7   1       44.86       44.11      2.82 o 
   1   7   1       46.97       51.31      2.78 o 
   3   7   1        1.14        3.13      2.10 o 
   5   7   1       41.74       46.06      2.73 o 
   7   7   1       23.23       24.92      2.40 o 
 -24   0   2        0.14        1.97      3.35 o 
 -22   0   2      138.84      151.29      6.94 o 
 -20   0   2       80.96       78.01      4.03 o 
 -18   0   2       18.67       26.44      2.57 o 
 -16   0   2      190.39      203.50      5.95 o 
 -14   0   2      151.65      188.96      7.23 o 
 -12   0   2      263.18      265.39      4.62 o 
 -10   0   2        1.39        2.23      0.92 o 
  -8   0   2      156.72      180.56      3.77 o 
  -6   0   2     1385.94     1320.60     23.40 o 
  -4   0   2      632.21      867.44     19.78 o 
  -2   0   2     4863.73     7031.51    184.84 o 
   0   0   2     6129.52     8674.91    323.79 o 
   2   0   2      882.97     1000.96     19.98 o 
   4   0   2     1041.55     1166.05     21.49 o 
   6   0   2     1066.97     1091.85     20.10 o 
   8   0   2     1864.52     1772.87     35.41 o 
  10   0   2       25.03       25.47      1.69 o 
  12   0   2     1102.05     1118.43     22.89 o 
  14   0   2      147.70      129.37      3.90 o 
  16   0   2       46.08       52.36      3.00 o 
  18   0   2        2.62        2.74      1.83 o 
  20   0   2        1.67        1.04      2.95 o 
  22   0   2       82.25       83.88      5.73 o 
 -25   1   2       12.98       17.23      4.16 o 
 -23   1   2        9.30        5.44      3.24 o 
 -21   1   2        0.24       -1.23      2.00 o 
 -19   1   2      154.02      163.26      3.87 o 
 -17   1   2       16.55       23.10      1.56 o 
 -15   1   2      190.42      179.23      3.29 o 
 -13   1   2       22.40       20.34      1.00 o 
 -11   1   2       86.58       96.20      1.50 o 
  -9   1   2        1.55       -0.05      0.47 o 
  -7   1   2      237.20      232.43      3.25 o 
  -5   1   2      244.65      298.51      4.50 o 
  -3   1   2      539.62      466.07      6.72 o 
  -1   1   2       44.60       81.30      2.38 o 
   1   1   2      352.16      363.39      6.07 o 
   3   1   2      127.61      179.63      2.74 o 
   5   1   2     1175.88     1169.59     16.00 o 
   7   1   2        9.30       11.03      0.68 o 
   9   1   2      594.51      578.62      8.15 o 
  11   1   2        1.94        3.43      1.05 o 
  13   1   2        0.30        0.50      1.37 o 
  15   1   2      111.41      114.05      2.66 o 
  17   1   2        0.12        0.48      1.32 o 
  19   1   2       22.25       21.04      1.57 o 
  21   1   2       16.19       15.88      2.90 o 
  23   1   2        1.20        5.24      3.61 o 
 -24   2   2        0.05       -0.69      3.24 o 
 -22   2   2       74.41       77.38      5.32 o 
 -20   2   2       14.23       14.91      2.69 o 
 -18   2   2       86.64       81.27      2.50 o 
 -16   2   2      265.71      245.16      4.89 o 
 -14   2   2       75.65       72.14      2.11 o 
 -12   2   2      868.06      788.67     11.59 o 
 -10   2   2      685.68      690.81      7.18 o 
  -8   2   2      249.97      266.57      3.21 o 
  -6   2   2      358.35      345.19      4.70 o 
  -4   2   2     2346.53     2109.25     28.86 o 
  -2   2   2       17.78       12.07      0.75 o 
   0   2   2       99.76       77.78      1.97 o 
   2   2   2       19.11       19.69      1.44 o 
   4   2   2      142.04      147.45      1.76 o 
   6   2   2       18.36       15.29      0.87 o 
   8   2   2       25.40       29.77      1.04 o 
  10   2   2      536.80      477.33      6.05 o 
  12   2   2      908.31      854.14     12.60 o 
  14   2   2      171.80      160.63      3.80 o 
  16   2   2      183.73      168.11      5.87 o 
  18   2   2       52.32       50.58      2.48 o 
  20   2   2        0.64        2.02      1.81 o 
  22   2   2       61.37       71.94      3.30 o 
 -23   3   2        3.54        0.69      3.47 o 
 -21   3   2        0.03        0.93      3.01 o 
 -19   3   2       54.65       56.09      2.81 o 
 -17   3   2        0.24       -0.48      1.38 o 
 -15   3   2      218.33      214.81      4.13 o 
 -13   3   2        1.69        6.90      1.48 o 
 -11   3   2       20.09       21.23      1.36 o 
  -9   3   2      182.18      180.97      3.03 o 
  -7   3   2      695.02      682.98      7.67 o 
  -5   3   2        0.61        3.84      0.65 o 
  -3   3   2       73.40       75.87      1.31 o 
  -1   3   2       30.95       35.36      1.02 o 
   1   3   2        1.02        3.64      0.56 o 
   3   3   2       98.26      109.87      1.83 o 
   5   3   2       35.20       48.53      1.46 o 
   7   3   2       26.31       27.02      1.28 o 
   9   3   2      254.60      239.95      4.87 o 
  11   3   2        6.16        8.56      1.03 o 
  13   3   2       54.10       51.77      1.99 o 
  15   3   2      131.85      140.51      3.75 o 
  17   3   2        2.00        4.56      1.81 o 
  19   3   2       18.88       18.43      2.19 o 
  21   3   2       18.12       15.02      2.87 o 
 -20   4   2       23.46       17.35      3.06 o 
 -18   4   2        4.50        6.53      2.08 o 
 -16   4   2       54.75       63.26      2.95 o 
 -14   4   2       30.19       30.01      2.07 o 
 -12   4   2      172.32      171.29      4.01 o 
 -10   4   2       52.52       58.77      2.34 o 
  -8   4   2        8.66        7.13      1.36 o 
  -6   4   2      309.42      328.73      5.13 o 
  -4   4   2      483.60      460.59      6.18 o 
  -2   4   2      239.73      237.80      5.44 o 
   0   4   2      639.76      649.17      8.43 o 
   2   4   2      115.00      142.15      3.36 o 
   4   4   2       67.57       77.46      2.41 o 
   6   4   2      247.61      223.71      4.72 o 
   8   4   2      171.00      158.28      3.79 o 
  10   4   2       68.66       64.45      2.08 o 
  12   4   2      298.07      276.12      4.48 o 
  14   4   2       18.60       23.27      1.94 o 
  16   4   2       36.59       38.04      2.05 o 
  18   4   2        9.05        7.65      2.02 o 
 -17   5   2       13.32       13.94      2.97 o 
 -15   5   2       13.36       13.83      2.88 o 
 -13   5   2        0.15       -1.35      2.32 o 
 -11   5   2       12.39       13.00      2.05 o 
  -9   5   2        9.30       11.40      1.67 o 
  -7   5   2       31.14       34.87      1.54 o 
  -5   5   2       63.95       55.02      1.85 o 
  -3   5   2      142.09      161.36      2.90 o 
  -1   5   2       16.11       27.44      2.05 o 
   1   5   2       57.87       56.17      2.36 o 
   3   5   2       86.06       79.85      2.60 o 
   5   5   2      146.03      155.38      3.83 o 
   7   5   2        3.63        2.45      1.50 o 
   9   5   2      115.15      105.38      3.32 o 
  11   5   2        7.37        8.97      1.75 o 
  13   5   2        0.57        1.68      1.60 o 
  15   5   2       20.66       17.98      2.29 o 
 -14   6   2       23.52       16.89      5.55 o 
 -12   6   2       37.31       31.92      5.44 o 
 -10   6   2       52.31       56.47      3.71 o 
  -8   6   2        5.74        5.29      1.64 o 
  -6   6   2       40.00       46.36      2.90 o 
  -4   6   2       80.21       81.98      3.32 o 
  -2   6   2       19.22       21.47      3.82 o 
   0   6   2      106.24      100.01      3.28 o 
   2   6   2       19.93       22.37      1.97 o 
   4   6   2       36.71       37.62      2.29 o 
   6   6   2       58.11       52.98      2.70 o 
   8   6   2       17.86       16.84      2.05 o 
  10   6   2       30.72       36.15      2.48 o 
  12   6   2       71.91       69.34      3.29 o 
  -5   7   2        0.58        0.35      2.06 o 
  -3   7   2       14.61       15.77      2.09 o 
  -1   7   2        9.73        8.68      2.97 o 
   1   7   2        0.69        0.06      1.90 o 
   3   7   2        4.83        3.78      2.71 o 
 -24   0   3       11.48        7.06      4.16 o 
 -22   0   3       37.96       32.51      3.22 o 
 -20   0   3       56.49       60.68      6.94 o 
 -18   0   3      191.05      211.52      6.47 o 
 -16   0   3        2.39        4.68      1.54 o 
 -14   0   3        3.44        2.90      1.06 o 
 -12   0   3      182.45      183.21      5.03 o 
 -10   0   3        0.95        2.36      1.03 o 
  -8   0   3      345.07      398.51      9.64 o 
  -6   0   3        4.05        1.07      0.84 o 
  -4   0   3     2432.11     2931.81     51.71 o 
  -2   0   3      817.01     1037.57     17.32 o 
   0   0   3      702.91     1052.89     49.13 o 
   2   0   3      218.61      236.42      7.52 o 
   4   0   3     2462.65     2468.93     48.99 o 
   6   0   3      176.83      155.70      4.40 o 
   8   0   3      840.91      850.72     17.62 o 
  10   0   3      128.82      151.29      4.31 o 
  12   0   3       22.52       16.42      1.79 o 
  14   0   3       17.83       30.19      3.07 o 
  16   0   3       10.51       14.99      2.00 o 
  18   0   3        1.98        4.70      2.72 o 
  20   0   3       29.07       29.58      3.00 o 
  22   0   3        3.97        8.33      3.70 o 
 -23   1   3       43.91       57.37      5.09 o 
 -21   1   3       86.63       85.14      3.21 o 
 -19   1   3        7.65        5.74      1.42 o 
 -17   1   3      102.48      109.67      2.79 o 
 -15   1   3      530.09      548.45      6.93 o 
 -13   1   3       12.91       15.82      0.90 o 
 -11   1   3      578.84      558.49      7.52 o 
  -9   1   3      568.96      526.62      7.08 o 
  -7   1   3      485.48      419.90      5.72 o 
  -5   1   3     1772.73     1977.36     23.83 o 
  -3   1   3        2.06        3.46      0.92 o 
  -1   1   3     1566.06     1826.97     29.08 o 
   1   1   3     1715.74     1802.48     24.84 o 
   3   1   3      257.75      246.88      3.64 o 
   5   1   3      706.96      684.81      9.14 o 
   7   1   3      783.47      744.22     13.42 o 
   9   1   3       14.84       19.38      1.40 o 
  11   1   3     1026.50      973.78     14.34 o 
  13   1   3        0.62        0.07      1.10 o 
  15   1   3       76.32       75.64      2.38 o 
  17   1   3       62.50       63.97      2.34 o 
  19   1   3        4.97        6.26      1.63 o 
  21   1   3       23.65       24.50      2.26 o 
 -22   2   3       15.43       16.88      2.84 o 
 -20   2   3       45.77       46.74      2.24 o 
 -18   2   3       86.72       87.36      2.75 o 
 -16   2   3       70.69       66.68      2.55 o 
 -14   2   3      101.74      101.50      2.51 o 
 -12   2   3      318.85      309.97      4.18 o 
 -10   2   3        8.10        6.70      0.83 o 
  -8   2   3     1127.15     1111.08     14.25 o 
  -6   2   3      603.24      571.23      7.30 o 
  -4   2   3      224.89      194.44      2.86 o 
  -2   2   3      295.33      271.10      3.72 o 
   0   2   3       15.50       15.71      1.30 o 
   2   2   3      125.76      116.81      1.90 o 
   4   2   3      189.52      176.98      2.62 o 
   6   2   3        7.75        6.93      0.77 o 
   8   2   3      505.14      461.91      6.51 o 
  10   2   3        0.09        1.20      0.98 o 
  12   2   3       48.47       45.03      1.77 o 
  14   2   3      117.97      121.67      3.46 o 
  16   2   3       22.69       23.57      2.21 o 
  18   2   3        0.44        1.45      1.80 o 
  20   2   3       49.59       51.43      3.26 o 
 -21   3   3       32.49       36.33      2.43 o 
 -19   3   3        1.44       -1.31      1.68 o 
 -17   3   3       49.25       51.58      2.32 o 
 -15   3   3      225.64      202.20      4.06 o 
 -13   3   3       66.11       60.36      2.16 o 
 -11   3   3      562.29      532.63      6.85 o 
  -9   3   3      390.32      393.43      5.60 o 
  -7   3   3      194.69      176.57      3.33 o 
  -5   3   3     1454.26     1374.74     19.59 o 
  -3   3   3      182.66      191.27      3.28 o 
  -1   3   3      249.58      256.50      3.67 o 
   1   3   3      562.17      541.39      7.04 o 
   3   3   3       22.68       23.10      1.05 o 
   5   3   3      166.32      162.88      2.85 o 
   7   3   3      176.78      184.25      3.19 o 
   9   3   3       50.19       47.47      2.02 o 
  11   3   3      610.27      577.58      9.07 o 
  13   3   3        2.45        2.77      1.58 o 
  15   3   3       65.99       61.25      4.05 o 
  17   3   3       67.06       75.57      3.26 o 
  19   3   3        8.95       10.60      2.33 o 
 -20   4   3       10.90       10.06      5.03 o 
 -18   4   3       45.85       52.24      2.63 o 
 -16   4   3        3.09        3.03      1.77 o 
 -14   4   3        3.45        7.92      1.64 o 
 -12   4   3       43.59       44.87      2.01 o 
 -10   4   3        9.43        7.90      1.26 o 
  -8   4   3      236.59      213.48      4.17 o 
  -6   4   3       18.78       27.44      1.90 o 
  -4   4   3      329.28      334.83      5.43 o 
  -2   4   3      283.72      295.12      4.00 o 
   0   4   3        7.77       34.52      5.38 o 
   2   4   3       40.25       40.70      1.70 o 
   4   4   3      368.88      385.71      7.41 o 
   6   4   3       12.31       15.71      1.59 o 
   8   4   3      204.16      186.59      3.87 o 
  10   4   3       30.39       32.86      1.62 o 
  12   4   3        0.02       -0.04      1.25 o 
  14   4   3       26.24       22.95      1.84 o 
  16   4   3       10.02        8.51      3.37 o 
 -17   5   3       17.10       19.55      5.44 o 
 -15   5   3      109.22      107.68      7.52 o 
 -13   5   3        0.16       -0.40      2.42 o 
 -11   5   3       66.83       69.85      3.77 o 
  -9   5   3       52.98       65.32      2.93 o 
  -7   5   3       47.26       55.63      2.41 o 
  -5   5   3      206.91      204.55      4.64 o 
  -3   5   3        0.48        7.38      1.40 o 
  -1   5   3      241.36      237.06      4.28 o 
   1   5   3      314.28      328.80      6.66 o 
   3   5   3        7.05        6.64      1.56 o 
   5   5   3      153.92      134.52      4.42 o 
   7   5   3      169.41      170.15      4.37 o 
   9   5   3        0.06        2.42      1.74 o 
  11   5   3      144.50      131.75      3.57 o 
  13   5   3        5.96        3.39      1.92 o 
 -12   6   3       43.51       39.67      6.01 o 
 -10   6   3        0.77        2.54      4.63 o 
  -8   6   3       51.40       54.64      4.11 o 
  -6   6   3       27.78       49.77      3.29 o 
  -4   6   3       22.35       20.15      2.05 o 
  -2   6   3       39.40       45.51      2.52 o 
   0   6   3        0.49       -0.66      1.79 o 
   2   6   3        8.80        4.81      1.88 o 
   4   6   3       65.21       62.35      2.91 o 
   6   6   3        0.16       -1.77      1.77 o 
   8   6   3       52.18       51.95      2.85 o 
 -22   0   4       33.27       41.18      4.97 o 
 -20   0   4       61.99       59.00      6.25 o 
 -18   0   4       10.28        6.28      2.33 o 
 -16   0   4      198.75      205.63      4.31 o 
 -14   0   4      241.36      218.06      4.39 o 
 -12   0   4        0.34       -0.98      2.06 o 
 -10   0   4      585.88      600.87     11.60 o 
  -8   0   4       34.42       43.10      2.10 o 
  -6   0   4      298.43      396.60     10.25 o 
  -4   0   4      397.53      563.15     13.25 o 
  -2   0   4        5.39       11.99      3.81 o 
   0   0   4     1994.23     2639.13     54.59 o 
   2   0   4      562.11      611.45     12.37 o 
   4   0   4      114.19      134.08     11.51 o 
   6   0   4     1474.36     1421.49     28.91 o 
   8   0   4      399.24      373.61     11.62 o 
  10   0   4      244.40      234.58      6.19 o 
  12   0   4      208.18      222.74      6.13 o 
  14   0   4       12.54       13.87      2.14 o 
  16   0   4       67.20       60.81      3.38 o 
  18   0   4       18.56       23.34      4.11 o 
 -21   1   4        0.49       -1.66      1.66 o 
 -19   1   4       63.61       67.32      2.65 o 
 -17   1   4       29.71       24.81      1.32 o 
 -15   1   4        5.21        3.61      0.94 o 
 -13   1   4      159.22      150.40      2.85 o 
 -11   1   4      216.27      201.36      3.35 o 
  -9   1   4        1.40        4.63      0.92 o 
  -7   1   4      739.68      721.79      9.60 o 
  -5   1   4       26.89       29.75      1.24 o 
  -3   1   4      338.57      408.75      5.73 o 
  -1   1   4       93.89      120.35      2.27 o 
   1   1   4      226.17      234.97      3.41 o 
   3   1   4      645.32      661.29      8.98 o 
   5   1   4      661.36      620.90      8.52 o 
   7   1   4      109.58      104.72      2.50 o 
   9   1   4      278.99      270.92      4.77 o 
  11   1   4       36.48       38.09      1.76 o 
  13   1   4       13.00       14.10      2.52 o 
  15   1   4       28.85       30.83      1.85 o 
  17   1   4       52.54       60.80      2.74 o 
  19   1   4       30.92       34.78      2.36 o 
 -22   2   4       15.32       17.89      4.28 o 
 -20   2   4       22.59       18.50      2.72 o 
 -18   2   4        0.09       -0.78      1.77 o 
 -16   2   4      167.90      156.87      3.16 o 
 -14   2   4      102.63       93.64      2.33 o 
 -12   2   4       61.36       59.08      1.84 o 
 -10   2   4      942.93      857.44     11.30 o 
  -8   2   4      118.39      140.89      2.61 o 
  -6   2   4      288.76      288.04      4.32 o 
  -4   2   4      897.86      922.68     12.05 o 
  -2   2   4      261.40      264.07      4.01 o 
   0   2   4      636.13      642.44     10.02 o 
   2   2   4      259.75      276.65      4.26 o 
   4   2   4        5.52        5.53      0.98 o 
   6   2   4      410.90      399.16      5.83 o 
   8   2   4       63.96       54.84      1.97 o 
  10   2   4      338.01      288.19      5.08 o 
  12   2   4      153.40      144.93      3.27 o 
  14   2   4        0.03        1.17      1.71 o 
  16   2   4      109.42      105.93      3.67 o 
  18   2   4       37.31       39.44      2.75 o 
 -19   3   4       20.81       18.36      4.79 o 
 -17   3   4        5.47        5.19      1.81 o 
 -15   3   4        0.08       -0.44      1.32 o 
 -13   3   4       83.84       75.43      2.23 o 
 -11   3   4       51.54       49.66      1.99 o 
  -9   3   4       41.38       40.32      1.74 o 
  -7   3   4      620.06      577.82      8.92 o 
  -5   3   4       41.99       35.14      1.61 o 
  -3   3   4      221.18      216.55      3.94 o 
  -1   3   4      139.58      155.74      3.63 o 
   1   3   4      262.31      221.19      3.30 o 
   3   3   4      180.86      191.09      3.31 o 
   5   3   4      241.60      230.05      3.86 o 
   7   3   4       57.51       46.73      1.85 o 
   9   3   4       90.62      102.42      2.87 o 
  11   3   4        5.25        6.79      1.61 o 
  13   3   4       24.32       23.62      2.19 o 
  15   3   4       30.39       34.79      2.65 o 
 -18   4   4        4.18        5.59      2.60 o 
 -16   4   4       51.75       49.57      3.08 o 
 -14   4   4       51.49       53.31      3.01 o 
 -12   4   4        5.21        0.39      1.30 o 
 -10   4   4      193.21      186.09      3.27 o 
  -8   4   4        3.55        2.94      1.29 o 
  -6   4   4      145.97      137.37      3.85 o 
  -4   4   4      238.66      245.52      6.80 o 
  -2   4   4        5.45       14.49      2.91 o 
   0   4   4      532.63      521.75      8.88 o 
   2   4   4      183.33      187.56      4.47 o 
   4   4   4       12.67       11.12      1.59 o 
   6   4   4      296.17      304.17      5.58 o 
   8   4   4       99.63       95.72      3.76 o 
  10   4   4       83.14       64.45      2.27 o 
  12   4   4       77.28       73.69      3.19 o 
  14   4   4        2.14        3.94      2.07 o 
 -13   5   4       27.17       24.63      3.55 o 
 -11   5   4       37.88       41.46      3.09 o 
  -9   5   4        0.01       -1.67      1.77 o 
  -7   5   4       78.02       82.36      3.28 o 
  -5   5   4        0.39        1.26      1.61 o 
  -3   5   4       71.36       73.24      2.91 o 
  -1   5   4       21.36       29.95      3.09 o 
   1   5   4        6.08        7.90      1.82 o 
   3   5   4      146.75      136.20      3.96 o 
   5   5   4      111.26      112.02      3.74 o 
   7   5   4       17.67       10.17      1.87 o 
   9   5   4       61.61       65.26      2.86 o 
  -6   6   4       16.67       19.15      3.55 o 
  -4   6   4       58.03       66.16      6.25 o 
  -2   6   4        4.41        6.07      3.27 o 
   0   6   4       80.58       78.87      4.41 o 
   2   6   4       28.64       32.64      2.74 o 
 -20   0   5        3.50        2.57      2.68 o 
 -18   0   5       28.58       22.36      2.08 o 
 -16   0   5       21.06       16.36      1.85 o 
 -14   0   5        5.65        4.41      2.29 o 
 -12   0   5       20.76       16.95      1.90 o 
 -10   0   5      124.33      105.44      3.46 o 
  -8   0   5       34.58       46.03      2.41 o 
  -6   0   5       38.20       45.79      2.45 o 
  -4   0   5       10.88       24.29      3.00 o 
  -2   0   5        0.10        1.78      1.64 o 
   0   0   5      192.69      238.82      6.77 o 
   2   0   5       17.04       25.47      2.24 o 
   4   0   5      395.58      399.85     12.95 o 
   6   0   5       95.26       83.22      3.33 o 
   8   0   5       86.69       83.97      3.55 o 
  10   0   5      102.94       88.39      4.68 o 
  12   0   5       20.55       19.89      2.39 o 
  14   0   5        0.95        4.11      2.42 o 
  16   0   5      109.46      113.45      4.96 o 
 -19   1   5        9.02        6.78      1.52 o 
 -17   1   5       11.72       12.92      1.30 o 
 -15   1   5       82.69       73.97      2.10 o 
 -13   1   5       49.66       42.71      1.77 o 
 -11   1   5      179.70      185.84      3.39 o 
  -9   1   5       60.57       62.32      1.98 o 
  -7   1   5        2.29        2.90      1.10 o 
  -5   1   5       53.24       72.88      2.07 o 
  -3   1   5      260.37      352.50      6.11 o 
  -1   1   5       47.80       61.42      2.25 o 
   1   1   5      250.27      287.62      5.94 o 
   3   1   5       87.04       88.34      2.92 o 
   5   1   5      170.40      157.05      3.34 o 
   7   1   5      201.74      169.58      3.55 o 
   9   1   5        1.49        2.15      1.28 o 
  11   1   5       70.96       60.85      2.37 o 
  13   1   5      103.23       94.14      3.31 o 
  15   1   5       15.00       14.61      1.95 o 
 -18   2   5       11.52        8.82      1.85 o 
 -16   2   5        1.77        0.78      1.48 o 
 -14   2   5       23.76       22.00      1.80 o 
 -12   2   5       21.15       18.84      1.43 o 
 -10   2   5       48.95       44.84      1.80 o 
  -8   2   5      140.63      135.32      3.09 o 
  -6   2   5      168.85      165.56      3.09 o 
  -4   2   5        0.88       -0.51      1.11 o 
  -2   2   5        2.22        3.15      1.27 o 
   0   2   5      337.51      354.65      7.08 o 
   2   2   5       19.39       18.85      1.78 o 
   4   2   5      124.08      120.23      3.43 o 
   6   2   5       39.36       37.62      1.84 o 
   8   2   5       32.24       31.04      3.29 o 
  10   2   5       24.17       18.70      1.68 o 
  12   2   5        0.18        1.56      1.54 o 
  14   2   5        1.47       -0.28      1.96 o 
 -17   3   5        3.92        2.51      4.97 o 
 -15   3   5       31.18       26.38      2.22 o 
 -13   3   5        9.36        7.99      1.51 o 
 -11   3   5      150.44      131.19      3.23 o 
  -9   3   5       37.28       38.80      1.98 o 
  -7   3   5        1.82        1.47      1.35 o 
  -5   3   5      105.76      104.92      2.92 o 
  -3   3   5      269.02      243.84      5.53 o 
  -1   3   5       18.15       22.17      3.51 o 
   1   3   5      167.63      172.23      8.64 o 
   3   3   5       80.53       74.68      3.69 o 
   5   3   5       46.19       50.73      2.20 o 
   7   3   5       82.83       65.84      2.57 o 
   9   3   5        0.00        0.43      2.52 o 
  11   3   5       45.06       40.18      2.62 o 
 -14   4   5        1.46       -1.32      1.76 o 
 -12   4   5        4.01        3.15      1.79 o 
 -10   4   5       21.16       21.38      1.71 o 
  -8   4   5       29.46       30.93      2.25 o 
  -6   4   5       23.23       16.33      2.02 o 
  -4   4   5       10.85       12.48      2.13 o 
  -2   4   5       11.40        8.10      3.47 o 
   0   4   5       89.09       67.32      5.90 o 
   2   4   5        3.00        6.25      3.59 o 
   4   4   5      120.31      116.47      7.17 o 
   6   4   5       29.57       39.68      2.72 o 
   8   4   5       20.90       24.81      2.48 o 
  -7   5   5        0.42       -2.51      2.51 o 
  -5   5   5       14.20       18.29      2.99 o 
  -3   5   5       34.78       31.92      5.09 o 
  -1   5   5       22.76       20.01      4.40 o 
   1   5   5       66.85       63.04      6.25 o 
   3   5   5       11.13        9.25      4.28 o 
 -16   0   6       33.49       27.87      2.98 o 
 -14   0   6       95.02       82.31      5.44 o 
 -12   0   6       53.97       50.04      2.86 o 
 -10   0   6       50.06       49.15      2.81 o 
  -8   0   6        2.19       -0.70      1.72 o 
  -6   0   6       17.02       19.88      2.63 o 
  -4   0   6       87.91      121.14      4.58 o 
  -2   0   6        3.34        3.06      2.16 o 
   0   0   6      128.94      161.70      5.43 o 
   2   0   6      109.59      117.86      6.13 o 
   4   0   6       70.23       68.82      4.74 o 
   6   0   6       80.42       79.00      5.32 o 
   8   0   6       32.94       33.66      3.93 o 
  10   0   6        0.70        3.72      2.54 o 
 -15   1   6       11.16        8.11      1.77 o 
 -13   1   6        7.16        3.80      1.55 o 
 -11   1   6       52.76       52.17      2.10 o 
  -9   1   6       16.13       16.82      1.92 o 
  -7   1   6       63.11       69.55      2.57 o 
  -5   1   6        0.01        0.11      1.51 o 
  -3   1   6        3.15        2.97      1.55 o 
  -1   1   6       49.05       63.81      2.59 o 
   1   1   6        1.94        4.02      1.74 o 
   3   1   6       21.12       21.55      2.45 o 
   5   1   6       81.13       76.05      3.68 o 
   7   1   6        5.97        4.57      2.13 o 
   9   1   6       24.33       19.81      1.98 o 
 -14   2   6       49.52       45.39      3.21 o 
 -12   2   6       74.25       62.89      3.46 o 
 -10   2   6       74.10       69.54      3.13 o 
  -8   2   6        4.62        5.49      1.83 o 
  -6   2   6       31.89       29.56      1.99 o 
  -4   2   6      149.22      160.73      3.88 o 
  -2   2   6        7.34       15.96      4.80 o 
   0   2   6       60.47       62.40      3.26 o 
   2   2   6       95.39       93.03      4.73 o 
   4   2   6       20.57       22.50      2.54 o 
   6   2   6       22.10       10.85      2.49 o 
   8   2   6        8.43        4.79      2.72 o 
 -11   3   6       17.84       19.80      2.40 o 
  -9   3   6       20.84       18.03      2.05 o 
  -7   3   6       57.01       50.22      2.88 o 
  -5   3   6        0.36       -1.98      1.98 o 
  -3   3   6        9.41       10.66      2.42 o 
  -1   3   6       58.17       53.93      2.89 o 
   1   3   6        9.33        6.05      2.03 o 
   3   3   6        7.50        7.88      2.64 o 
   5   3   6       52.14       53.51      3.72 o 
  -4   4   6       46.34       42.80      5.20 o 
  -2   4   6        0.11        3.59      4.51 o 
  -8   0   7       24.01       24.57      3.00 o 
  -6   0   7       51.54       47.79      3.62 o 
  -4   0   7        0.19        0.26      4.40 o 
  -2   0   7       54.66       62.28      4.00 o 
   0   0   7        9.47        6.01      3.82 o 
  -7   1   7        0.04       -2.94      2.94 o 
  -5   1   7       63.27       67.03      2.95 o 
  -3   1   7       63.13       72.43      2.98 o 
  -1   1   7        6.61        5.62      2.19 o 
                                                 
